# Supplementary material for: Regional mechanical dyssynchrony and shortened systole are present in people with Takotsubo syndrome
Source: Commun Med (Lond). 2024 Nov 1;4:223. doi: 10.1038/s43856-024-00641-5 (PMC11530451; doi:10.1038/s43856-024-00641-5)
Supplement: Supplementary file 4 — Supplementary Data 1 [file 43856_2024_641_MOESM4_ESM.xlsx]

## Sheet: Figure 2a
			Takotsubo	Control
			50	15
			30.2	25
			41	26
			55	28
			47.8	42.8
			32.6	30
			31.8	32
			22	25
			32.4	37.8
			58.5	39
			36.8	18.3
			65	22.7
			18.4	45.8
			50.4	20
			39.5
			43.5
			30.5
			59
			50
			48
			30.3
			59

## Sheet: Figure 2b
			Takotsubo	Control
			29	20.3478
			21.1075	21.4
			33.4397	23.9365
			58.5484	18.5938
			17.0437	28.4734
			47.2036	24.2308
			27.0228	21.0909
			12.9836	19.4
			52.6133	23.5907
			41.7066	26.9353
			34.1637	11.4472
			120.152	30.3407
			33.5676	20
			36.5266	11.8333
			31.4301
			31.223
			14.0697
			33.3962
			37
			23.6757
			39.9969

## Sheet: Figure 2c
		Takotsubo Segmental data							Controls Segmental data
	Segment number	5	4	3	2	1			5	4	3	2	1
		26	17	35	40	45			13	13	13.7	13.5	16.6
		16.5	15	21	27	31			24.2	18.9	12.9	21.9	24.9
		22	12.9	18.5	46.1	53.8			19.7	13.2	20.4	21.5	29.5
		24.3	16.5	41.8	28.5	42.7			18.6	18.6	16	22.2	29.7
		17.2	17.9	40	44.3	36.3			23.4	11.7	22.4	28.23	39.4
			21	27.5	24.9	18.5			22.3	10.9	21.4	30.8
			26.11	18.7	17.3	22.3			40	28	27	27.9	29.5
		7.4	7.3	40	39	65.5			37.8	22.6	24.7	24.7	24.9
			1.5	18	13	27.9			35.8	34	25	28	31
		30.3	16.8	32	36	37			37.1	34.2	25.4	26.5	27.6
		25	19	21	18	23			30	30	32	29	27
		41.6	22.1	28.9	23.3	34.5			23	23.3	24	24	19
		22	15	23	15	13.3			35	35	28.5	26.9	30.5
		16.2	13.2	35	36	46.9			13	17	17	25	17
		16.9	17.8	21.6	31	30.5
		32.3	29.3	19.8	32.6	34.3
		27	13.5	32	26	25.5
		39	22	35	41	37
		37.2	26.1	39.8	42.6	37.6
		65	29.5	35	33	28
		14.2	13	31.7	43.5	47.6
		41.6	34.5	48.5	54.5	57

## Sheet: Figure 2d
		Takotsubo Segmental data							Controls Segmental data
	Segment number	5	4	3	2	1			5	4	3	2	1
		308	342	366	487	601			344	340	358	376	424
		320	305	305	370	480			400	410	415	417	430
		309	264	279	448	443			478	416	412	424	477
		249	261	467	297	446			310	448	474	460	483
		256	258	340	286	297			310	450	478	463	488
			423	349	195	257			400	422	430	430	420
			396	325	312	347			445	349	368	394	413
		313	330	442	465	475			480	344	358	440	532
			308	296	300	344			370	398	398	409	411.5
		335	314	369	416	469			494	550	431	387	351
		323	255	238	276	303			317	317	329	340	377
		128	456	364	456	389			378	334	331	347	333
		380	504	495	504	505			323	323	342	348	361
		326	322	310	380	291			450	496	523	416	450
		363	284	301	413	386
		269	271	292	361	388
		277	285	318	396	386
		416	373	563	568	566.4
		366	297	345	421	424
		336	349	365	409	484
		160	318	333	371	458
		282	308	324	432	506

## Sheet: Figure 2e
			Takotsubo	Control
			121.234	34.1292
			74.2799	10.9
			89.9461	33.2385
			104.47	71.1407
			34.3191	71.2299
			100.432	12.3
			36.9414	37.6258
			77.3919	79.97
			21.9089	16.4682
			62.6841	80.3013
			130.269	24.8395
			135.188	19.7053
			54.7111	16.4712
			33.2145	42.2966
			55.2024
			54.8151
			55.7701
			95.0657
			53.5845
			60.0192
			108.51
			94.9252
