# Supplementary material for: Regional mechanical dyssynchrony and shortened systole are present in people with Takotsubo syndrome
Source: Commun Med (Lond). 2024 Nov 1;4:223. doi: 10.1038/s43856-024-00641-5 (PMC11530451; doi:10.1038/s43856-024-00641-5)
Supplement: Supplementary file 5 — Supplementary Data 2 [file 43856_2024_641_MOESM5_ESM.xlsx]

## Sheet: Figure 4a
			Takotsubo	Control
			293	317
			276	338
			248	379
			245	346
			237	319
			265	341
			276	320
			281	344
			288	357
			280	381
			303	316
			301	331
			347	309
			300	321
			257
			259
			381
			267
			323
			308
			284
			309

## Sheet: Figure 4b
			Takotsubo	Control
			281.131	372.048
			298.628	339.867
			294.037	383.165
			288.53	357.169
			280.995	345.153
			291.67	358.98
			290.553	344.71
			319.264	358.656
			312.972	366.653
			313.233	397.232
			326.397	338.198
			324.242	329.875
			388.185	374.136
			324.595	363.953
			295.277
			316.991
			370.108
			311.197
			331.734
			336.149
			347.589
			337.24

## Sheet: Figure 4c
			Takotsubo	Control
			6.3	33.5
			12.03	15.3
			6.88	7.34
			7.3	21.8
			22.6	14.4
			6.35	8.44
			5.11	17.4
			20.5	18.8
			7	12.8
			4.3	45
			20.5	14.8
			2.2	60.1
			45	23.5
			13.6	25
			13.4
			23.6
			25.5
			13
			10.7
			34.9
			23.2
			16.6

## Sheet: Figure 4d
			Takotsubo	Control
			-9.4	-9
			-21.4	-49
			-11.9	-20.4
			-10.6	-65
			-39.5	-43.4
			-9.37	-17.2
			-6.28	-36.4
			-29.3	-45.74
			-10.5	-36.8
			-5.7	-81
			-24.6	-55
			-3.9	-15
			-54	-80.4
			-19.6	-70.4
			-20.5
			-37.2
			-18.9
			-23
			-21.5
			-94.2
			-40
			-26.6
