# Supplementary material for: Regional mechanical dyssynchrony and shortened systole are present in people with Takotsubo syndrome
Source: Commun Med (Lond). 2024 Nov 1;4:223. doi: 10.1038/s43856-024-00641-5 (PMC11530451; doi:10.1038/s43856-024-00641-5)
Supplement: Supplementary file 6 — Supplementary Data 3 [file 43856_2024_641_MOESM6_ESM.xlsx]

## Sheet: Figure 5
		Takotsubo Segmental data							Controls Segmental data
	Segment number	5	4	3	2	1			5	4	3	2	1
		15	49	73	194	308			6	2	20	38	86
		8	185	204	247	132			62	72	77	79	92
		44	29	29	94	204			99	37	33	45	98
		61	16	31	200	195			10	-10	22	20	158
		4	16	222	52	201			9	129	155	141	164
		21	103	49	60	17			30	107	133	120	142
			158	84	-70	-8			19	41	41	49	39
			120	49	36	71			125	29	48	74	93
		32	49	161	184	194			80	45	14	50	60
			20	8	12	56			13	41	41	52	54.5
		55	34	89	136	189			-11	17	17	27	34
			0	-25	-9	88			14	-14	-2	9	46
		33	157	148	157	158			47	-13	-2	12	24
		106	27	44	156	129			30	2	21	27	40
		-6	8	16	64	106
		10	12	33	102	129
		28	36	69	147	137
		35	-8	182	187	185.4
		99	30	78	154	157
		13	26	42	86	161
		-148	10	25	63	150
		-27	-1	15	123	197
