# Supplementary material for: Regional mechanical dyssynchrony and shortened systole are present in people with Takotsubo syndrome
Source: Commun Med (Lond). 2024 Nov 1;4:223. doi: 10.1038/s43856-024-00641-5 (PMC11530451; doi:10.1038/s43856-024-00641-5)
Supplement: Supplementary file 7 — Supplementary Data 4 [file 43856_2024_641_MOESM7_ESM.xlsx]

## Sheet: Supplementary Figure 5a
		Takotsubo Segmental data							Controls Segmental data
	Segment number	5	4	3	2	1			5	4	3	2	1
		26	17	35	40	45			13	13	13.7	13.5	16.6
		16.5	15	21	27	31			24.2	18.9	12.9	21.9	24.9
		22	12.9	18.5	46.1	53.8			19.7	13.2	20.4	21.5	29.5
			21	27.5	24.9	18.5			18.6	18.6	16	22.2	29.7
			26.11	18.7	17.3	22.3			23.4	11.7	22.4	28.23	39.4
		7.4	7.3	40	39	65.5			22.3	10.9	21.4	30.8
			1.5	18	13	27.9			40	28	27	27.9	29.5
		30.3	16.8	32	36	37			37.8	22.6	24.7	24.7	24.9
		16.2	13.2	35	36	46.9			35.8	34	25	28	31
		32.3	29.3	19.8	32.6	34.3			37.1	34.2	25.4	26.5	27.6
		27	13.5	32	26	25.5			30	30	32	29	27
		37.2	26.1	39.8	42.6	37.6			23	23.3	24	24	19
		65	29.5	35	33	28			35	35	28.5	26.9	30.5
		14.2	13	31.7	43.5	47.6			13	17	17	25	17

## Sheet: Supplementary Figure 5b
		Takotsubo Segmental data							Controls Segmental data
	Segment number	5	4	3	2	1			5	4	3	2	1
		24.3	16.5	41.8	28.5	42.7			13	13	13.7	13.5	16.6
		17.2	17.9	40	44.3	36.3			24.2	18.9	12.9	21.9	24.9
		25	19	21	18	23			19.7	13.2	20.4	21.5	29.5
		41.6	22.1	28.9	23.3	34.5			18.6	18.6	16	22.2	29.7
		22	15	23	15	13.3			23.4	11.7	22.4	28.23	39.4
		16.9	17.8	21.6	31	30.5			22.3	10.9	21.4	30.8
		39	22	35	41	37			40	28	27	27.9	29.5
									37.8	22.6	24.7	24.7	24.9
									35.8	34	25	28	31
									37.1	34.2	25.4	26.5	27.6
									30	30	32	29	27
									23	23.3	24	24	19
									35	35	28.5	26.9	30.5
									13	17	17	25	17
		11.6	34.5	48.5	54.5	55.7
